# Supplementary material for: Predictive Value of Flow Cytometry Quantification of BAL Lymphocytes and Neutrophils in ILD
Source: Cells. 2024 Dec 13;13(24):2066. doi: 10.3390/cells13242066 (PMC11674578; doi:10.3390/cells13242066)
Supplement: Supplementary file 1 [file cells-13-02066-s001.zip]

Archive with 4 entries (4 files):
- Supplementary Figure S1.png
- Supplementary Figure S2.png
- Supplementary Figure S3 P1.png
- Supplementary Figure S3 P2.png
